# Supplementary material for: A COVID-19 vaccination model for Aotearoa New Zealand
Source: Sci Rep. 2022 Feb 17;12:2720. doi: 10.1038/s41598-022-06707-5 (PMC8854696; doi:10.1038/s41598-022-06707-5)
Supplement: Supplementary file 2 — Supplementary Information 2. [file 41598_2022_6707_MOESM2_ESM.zip]

Archive with 60 entries (41 files):
- TPM-COVID19-VaccineModel/
- TPM-COVID19-VaccineModel/.git/
- TPM-COVID19-VaccineModel/.git/config
- TPM-COVID19-VaccineModel/.git/description
- TPM-COVID19-VaccineModel/.git/HEAD
- TPM-COVID19-VaccineModel/.git/hooks/
- TPM-COVID19-VaccineModel/.git/hooks/applypatch-msg.sample
- TPM-COVID19-VaccineModel/.git/hooks/commit-msg.sample
- TPM-COVID19-VaccineModel/.git/hooks/fsmonitor-watchman.sample
- TPM-COVID19-VaccineModel/.git/hooks/post-update.sample
- TPM-COVID19-VaccineModel/.git/hooks/pre-applypatch.sample
- TPM-COVID19-VaccineModel/.git/hooks/pre-commit.sample
- TPM-COVID19-VaccineModel/.git/hooks/pre-merge-commit.sample
- TPM-COVID19-VaccineModel/.git/hooks/pre-push.sample
- TPM-COVID19-VaccineModel/.git/hooks/pre-rebase.sample
- TPM-COVID19-VaccineModel/.git/hooks/pre-receive.sample
- TPM-COVID19-VaccineModel/.git/hooks/prepare-commit-msg.sample
- TPM-COVID19-VaccineModel/.git/hooks/push-to-checkout.sample
- TPM-COVID19-VaccineModel/.git/hooks/update.sample
- TPM-COVID19-VaccineModel/.git/index
- TPM-COVID19-VaccineModel/.git/info/
- TPM-COVID19-VaccineModel/.git/info/exclude
- TPM-COVID19-VaccineModel/.git/logs/
- TPM-COVID19-VaccineModel/.git/logs/HEAD
- TPM-COVID19-VaccineModel/.git/logs/refs/
- TPM-COVID19-VaccineModel/.git/logs/refs/heads/
- TPM-COVID19-VaccineModel/.git/logs/refs/heads/main
- TPM-COVID19-VaccineModel/.git/logs/refs/remotes/
- TPM-COVID19-VaccineModel/.git/logs/refs/remotes/origin/
- TPM-COVID19-VaccineModel/.git/logs/refs/remotes/origin/HEAD
- TPM-COVID19-VaccineModel/.git/objects/
- TPM-COVID19-VaccineModel/.git/objects/info/
- TPM-COVID19-VaccineModel/.git/objects/pack/
- TPM-COVID19-VaccineModel/.git/objects/pack/pack-b439141eca9c98b2ca191d83baac3abb876cdff5.idx
- TPM-COVID19-VaccineModel/.git/objects/pack/pack-b439141eca9c98b2ca191d83baac3abb876cdff5.pack
- TPM-COVID19-VaccineModel/.git/packed-refs
- TPM-COVID19-VaccineModel/.git/refs/
- TPM-COVID19-VaccineModel/.git/refs/heads/
- TPM-COVID19-VaccineModel/.git/refs/heads/main
- TPM-COVID19-VaccineModel/.git/refs/remotes/
- TPM-COVID19-VaccineModel/.git/refs/remotes/origin/
- TPM-COVID19-VaccineModel/.git/refs/remotes/origin/HEAD
- TPM-COVID19-VaccineModel/.git/refs/tags/
- TPM-COVID19-VaccineModel/data/
- TPM-COVID19-VaccineModel/data/nzcontmatrix.xlsx
- TPM-COVID19-VaccineModel/data/nzpopdist.xlsx
- TPM-COVID19-VaccineModel/data/README.md
- TPM-COVID19-VaccineModel/example.m
- TPM-COVID19-VaccineModel/getPar.m
- TPM-COVID19-VaccineModel/README.md
- TPM-COVID19-VaccineModel/resultsBranching.m
- TPM-COVID19-VaccineModel/resultsSEIR.m
- TPM-COVID19-VaccineModel/runBranching.m
- TPM-COVID19-VaccineModel/runSEIR.m
- TPM-COVID19-VaccineModel/support/
- TPM-COVID19-VaccineModel/support/getFinalEpidemicSize.m
- TPM-COVID19-VaccineModel/support/getReff.m
- TPM-COVID19-VaccineModel/support/getTracingReduc.m
- TPM-COVID19-VaccineModel/support/getVaccineRollout.m
- TPM-COVID19-VaccineModel/support/getVaccineRolloutDetailed.m
