# Supplementary material for: A COVID-19 vaccination model for Aotearoa New Zealand
Source: Sci Rep. 2022 Feb 17;12:2720. doi: 10.1038/s41598-022-06707-5 (PMC8854696; doi:10.1038/s41598-022-06707-5)
Supplement: Supplementary file 2 — Supplementary Information 2. [file 41598_2022_6707_MOESM2_ESM.zip › TPM-COVID19-VaccineModel/data/nzcontmatrix.xlsx]

## Sheet: Sheet1
3.9167	1.25352	0.526217	0.339579	0.455473	0.80826	1.1999	1.09868	0.596374	0.350168	0.367734	0.290886	0.19957	0.163449	0.0954371	0.0500721
1.14587	5.23941	1.1901	0.3389	0.20859	0.490061	0.864052	1.06676	0.918222	0.373634	0.240514	0.201342	0.178917	0.13436	0.0606123	0.0440811
0.305637	1.75523	7.43204	0.973945	0.376437	0.296542	0.495483	0.808224	1.11889	0.621367	0.323595	0.158267	0.104889	0.10521	0.0736745	0.0569565
0.177392	0.418085	2.84698	10.5671	1.72718	0.799378	0.631656	0.8534	1.1518	1.13994	0.608487	0.255734	0.100878	0.0696248	0.0379417	0.0245871
0.289199	0.233296	0.371127	2.84743	4.7242	1.8762	1.20142	1.10581	1.00529	1.26415	0.89805	0.477511	0.135963	0.0607778	0.0630644	0.0469207
0.602329	0.309547	0.224017	0.887231	2.13769	3.44766	1.73722	1.37362	1.21535	1.02232	1.01176	0.556369	0.176711	0.0628469	0.031843	0.0222483
0.751544	0.856503	0.648281	0.495575	1.0376	1.66664	2.71476	1.74406	1.38679	1.11085	0.869565	0.609801	0.231393	0.0972303	0.0472189	0.0404722
0.720667	1.04701	0.860321	0.755753	0.756233	1.31664	1.60696	2.82734	1.96752	1.3004	0.977119	0.530494	0.259614	0.160106	0.0872426	0.0322484
0.407189	0.806469	1.11588	1.21264	0.9614	1.21796	1.53514	1.7927	2.82443	1.69551	1.22978	0.483568	0.231421	0.133293	0.0887121	0.0377905
0.422252	0.559203	0.786461	1.67598	0.955498	1.02339	1.23594	1.43462	1.59964	2.20187	1.23193	0.601625	0.190402	0.0978175	0.0828514	0.0703404
0.331393	0.665254	1.02281	1.46019	1.12791	1.39717	1.27692	1.28869	1.76769	1.9656	2.15066	1.02365	0.316197	0.135505	0.0900163	0.0766269
0.620526	0.767401	0.798704	1.00923	0.822193	1.27258	1.34368	1.10393	1.30974	1.13227	1.38025	1.64864	0.530605	0.226795	0.106379	0.0716195
0.530878	0.494014	0.381783	0.547486	0.460014	0.652449	0.759731	0.810648	0.682105	0.584484	0.581232	0.730566	1.07207	0.411946	0.217401	0.0823423
0.331133	0.51014	0.417128	0.248461	0.313239	0.401087	0.572703	0.592256	0.578821	0.35181	0.385491	0.471737	0.525397	1.00063	0.273026	0.10916
0.150056	0.42551	0.415728	0.417074	0.190033	0.290074	0.282449	0.498335	0.613309	0.468874	0.37569	0.318111	0.560846	0.58844	0.826919	0.24539
0.264145	0.335525	0.487073	0.400477	0.153907	0.169981	0.255594	0.341119	0.384208	0.437781	0.434068	0.257251	0.19494	0.291039	0.258568	0.406072
