# Supplementary material for: A COVID-19 vaccination model for Aotearoa New Zealand
Source: Sci Rep. 2022 Feb 17;12:2720. doi: 10.1038/s41598-022-06707-5 (PMC8854696; doi:10.1038/s41598-022-06707-5)
Supplement: Supplementary file 2 — Supplementary Information 2. [file 41598_2022_6707_MOESM2_ESM.zip › TPM-COVID19-VaccineModel/data/nzpopdist.xlsx]

## Sheet: Sheet1
0	305610
5	326920
10	335240
15	315300
20	337150
25	378190
30	380440
35	338340
40	310730
45	327570
50	328810
55	326050
60	294880
65	250640
70	216950
75	148730
80	100950
85	55770
90	34010
