# Supplementary material for: A COVID-19 vaccination model for Aotearoa New Zealand
Source: Sci Rep. 2022 Feb 17;12:2720. doi: 10.1038/s41598-022-06707-5 (PMC8854696; doi:10.1038/s41598-022-06707-5)
Supplement: Supplementary file 2 — Supplementary Information 2. [file 41598_2022_6707_MOESM2_ESM.zip › TPM-COVID19-VaccineModel/data/README.md]

# Data for A COVID-19 Vaccination Model...

These files are provided in machine-readable format for simplicity.

### nzcontmatrix.xlsx

This is the New Zealand contact matrix estimated by Prem et al. The original matrix can be found in the below publication.

> Prem K, Cook AR, Jit M (2017) Projecting social contact matrices in 152 countries using contact surveys and demographic data. PLOS Computational Biology 13(9): e1005697. <https://doi.org/10.1371/journal.pcbi.1005697>

### nzpopdist.xlsx

The New Zealand age-distribution, aggregated into age-groups to match contact matrix from Prem et al.

> StatsNZ (2020) Infoshare: Estimated Resident Population by Age and Sex (Annual-Dec 2020), <http://infoshare.stats.govt.nz>
