# Supplementary material for: A COVID-19 vaccination model for Aotearoa New Zealand
Source: Sci Rep. 2022 Feb 17;12:2720. doi: 10.1038/s41598-022-06707-5 (PMC8854696; doi:10.1038/s41598-022-06707-5)
Supplement: Supplementary file 2 — Supplementary Information 2. [file 41598_2022_6707_MOESM2_ESM.zip › TPM-COVID19-VaccineModel/README.md]

# A COVID-19 Vaccination Model for Aotearoa New Zealand

Two implementations of a model for COVID-19 spread in a partially vaccinated population. Default parameters reflect New Zealand's population, vaccination programme, and non-pharmaceutical interventions used.

All code is implemented in MATLAB.

The first implementation is a deterministic SEIR-style model (see `runSEIR.m`). This is more useful for considering population-level spread, the kind of which might be expected when borders are re-opened. The second implementation is a stochastic branching process model (see `runBranching.m`). This is more useful for considering small outbreaks, seeded by a single re-incursion.

Default parameters are included in `getPar.m`. Simple examples are provided in `example.m`. Code to reproduce the results from the paper is found in `resultsSEIR.m` and `resultsBranching.m`.

For more details:
> [Steyn. N., Plank. M.J., Binny. R.N., Hendy. S.C., Lustig. A., Ridings. K. A COVID-19 Vaccination Model for Aotearoa New Zealand. *Under review*. (2021).](https://www.tepunahamatatini.ac.nz/2021/06/30/a-covid-19-vaccination-model-for-aotearoa-new-zealand/)
